# Supplementary material for: Heterologous Reconstitution of the Intact Geodin Gene Cluster in Aspergillus nidulans through a Simple and Versatile PCR Based Approach
Source: PLoS One. 2013 Aug 23;8(8):e72871. doi: 10.1371/journal.pone.0072871 (PMC3751827; doi:10.1371/journal.pone.0072871)
Supplement: Table S1 — Strain genotypes. * = For reference see Nielsen et al ([13]). (XLSX) [file pone.0072871.s007.xlsx]

## Sheet: Sheet1
Strain	Genotype	Reference
NID1	argB2, pyrG89, veA1, nkuAΔ	13
NID3	argB2, pyrG89, veA1, nkuA-trS::AFpyrG	13
NID74	argBΔ, pyrG89, veA1, nkuAΔ	This study
NID356	argBΔ, pyrG89, veA1, nkuA∆, mdpA-L∆	This study
NID675	argBΔ, pyrG89, veA1, nkuA∆, IS1::ATgedE-L::argB	This study
NID676	argBΔ, pyrG89, veA1, nkuA∆, mdpA-L∆, IS1::ATgedE-L::argB	This study
NID677	argBΔ, pyrG89, veA1, nkuA∆, IS1::ATgedA-L::PgpdA-gedR::AFpyrG	This study
NID695	argBΔ, pyrG89, veA1, nkuA∆, mdpA-L∆, IS1::ATgedA-L::PgpdA-gedR::AFpyrG	This study
NID761	argBΔ, pyrG89, veA1, nkuA∆, mdpA-L∆ IS1::ATgedA-L, gedR∆:AFpyrG	This study
NID802	argBΔ, pyrG89, veA1, nkuA∆, IS1::ATgedA-L::PgpdA-gedR	This study
NID823	argBΔ, pyrG89, veA1, nkuA∆, mdpA-L∆, IS1::ATgedA-L::PgpdA-gedR	This study
NID842	argBΔ, pyrG89, veA1, nkuA∆, mdpA-L∆, IS1::ATgedA-B::gedD-gedL::PgpdA-gedR, gedC∆:AFpyrG	This study
NID843	argBΔ, pyrG89, veA1, nkuA∆, mdpA-L∆, IS1::ATgedA-K::PgpdA-gedR, gedL∆:AFpyrG	This study
NID925	argBΔ, pyrG89, veA1, nkuA∆, mdpA-L∆, IS1::ATgedA-L, gedR∆	This study
NID1278	argB2, pyrG89, veA1, nkuA∆, IS3::PgpdA-lacZ	This study
NID1279	argBΔ, pyrG89, veA1, nkuA∆, mdpA-L∆, IS1::ATgedA-K::PgpdA-gedR, gedL∆	This study
NID1280	argB2, pyrG89, veA1, nkuA∆, IS1::ATgedA-K::PgpdA-gedR, gedL∆, IS3::PgpdA-ATEG_08460.1::AFpyrG	This study
NID1291	argBΔ, pyrG89, veA1, nkuA∆, mdpA-L∆ IS1::ATgedA-L, IS3::0.9 kb PgedR-lacZ	This study
NID1297	argBΔ, pyrG89, veA1, nkuA∆, mdpA-L∆ IS1::ATgedA-L, gedR∆, IS3::0.9 kb PgedR-lacZ	This study
NID1306	argBΔ, pyrG89, veA1, nkuA∆, mdpA-L∆, IS1::ATgedA-K::PgpdA-gedR, gedL∆:AFpyrG, IS2::gedL	This study
